# Supplementary material for: Analysis of Pork in Beef Sausages Using LC-Orbitrap HRMS Untargeted Metabolomics Combined with Chemometrics for Halal Authentication Study
Source: Molecules. 2023 Aug 9;28(16):5964. doi: 10.3390/molecules28165964 (PMC10459517; doi:10.3390/molecules28165964)
Supplement: Supplementary file 1 [file molecules-28-05964-s001.zip]

Archive with 1 entries (1 files):
- molecules-2497501-supplementary.pdf
